# Supplementary material for: A Blood Test for the Diagnosis of Multiple Sclerosis
Source: Int J Mol Sci. 2024 Jan 30;25(3):1696. doi: 10.3390/ijms25031696 (PMC10855725; doi:10.3390/ijms25031696)
Supplement: Supplementary file 1 [file ijms-25-01696-s001.zip]

Archive with 1 entries (1 files):
- ijms-2807864-supplementary.pdf
